# Supplementary material for: The Root Extract of Rosa multiflora Ameliorates Nonalcoholic Steatohepatitis Development via Blockade of De Novo Lipogenesis and Inflammation
Source: Curr Issues Mol Biol. 2024 Jun 12;46(6):5881–93. doi: 10.3390/cimb46060351 (PMC11202599; doi:10.3390/cimb46060351)
Supplement: Supplementary file 1 [file cimb-46-00351-s001.zip]

Archive with 1 entries (1 files):
- cimb-3014045-supplementary.pdf
